# Supplementary material for: Gelatin Enhances the Wet Mechanical Properties of Poly(D,L-Lactic Acid) Membranes
Source: Int J Mol Sci. 2024 May 4;25(9):5022. doi: 10.3390/ijms25095022 (PMC11084932; doi:10.3390/ijms25095022)
Supplement: Supplementary file 1 [file ijms-25-05022-s001.zip]

Archive with 1 entries (1 files):
- ijms-2968130-supplementary.pdf
